# Supplementary material for: Mendelian randomization analysis identified potential genes pleiotropically associated with gout
Source: Front Genet. 2024 Aug 5;15:1426860. doi: 10.3389/fgene.2024.1426860 (PMC11330811; doi:10.3389/fgene.2024.1426860)
Supplement: Supplementary file 1 [file Table2.XLSX]

## Sheet: GO
Supplementary Table S1. GO enrichment analysis of genes significantly associated with Gout
ONTOLOGY	ID	Description	GeneRatio	BgRatio	pvalue	p.adjust	qvalue	geneID	Count
BP	GO:2000042	negative regulation of double-strand break repair via homologous recombination	2/12	23/18870	9.31002e-05	0.033967	0.019322	KAT5/UBQLN4	2
BP	GO:2000780	negative regulation of double-strand break repair	2/12	36/18870	0.000230768	0.033967	0.019322	KAT5/UBQLN4	2
BP	GO:0045738	negative regulation of DNA repair	2/12	38/18870	0.000257326	0.033967	0.019322	KAT5/UBQLN4	2
BP	GO:0042149	cellular response to glucose starvation	2/12	50/18870	0.000446502	0.0353629	0.0201161	KAT5/CPEB4	2
BP	GO:0045910	negative regulation of DNA recombination	2/12	50/18870	0.000446502	0.0353629	0.0201161	KAT5/UBQLN4	2
BP	GO:0006487	protein N-linked glycosylation	2/12	70/18870	0.000874048	0.0537503	0.0305756	KRTCAP2/FUT8	2
BP	GO:0010569	regulation of double-strand break repair via homologous recombination	2/12	73/18870	0.000950131	0.0537503	0.0305756	KAT5/UBQLN4	2
BP	GO:0031589	cell-substrate adhesion	3/12	356/18870	0.0012907	0.0638896	0.0363433	THBS3/PLAU/UNC13D	3
BP	GO:0006497	protein lipidation	2/12	91/18870	0.00147113	0.0647296	0.0368212	PGAP3/ZDHHC24	2
BP	GO:0042158	lipoprotein biosynthetic process	2/12	97/18870	0.00166913	0.0660974	0.0375992	PGAP3/ZDHHC24	2
BP	GO:2000779	regulation of double-strand break repair	2/12	133/18870	0.00310706	0.0823324	0.0468345	KAT5/UBQLN4	2
BP	GO:0042157	lipoprotein metabolic process	2/12	135/18870	0.00319931	0.0823324	0.0468345	PGAP3/ZDHHC24	2
BP	GO:0000018	regulation of DNA recombination	2/12	136/18870	0.00324591	0.0823324	0.0468345	KAT5/UBQLN4	2
BP	GO:0051053	negative regulation of DNA metabolic process	2/12	146/18870	0.0037295	0.0823324	0.0468345	KAT5/UBQLN4	2
BP	GO:0043543	protein acylation	2/12	147/18870	0.00377961	0.0823324	0.0468345	KAT5/ZDHHC24	2
BP	GO:0000724	double-strand break repair via homologous recombination	2/12	175/18870	0.0053097	0.0823324	0.0468345	KAT5/UBQLN4	2
BP	GO:0000725	recombinational repair	2/12	179/18870	0.00554808	0.0823324	0.0468345	KAT5/UBQLN4	2
BP	GO:0009267	cellular response to starvation	2/12	179/18870	0.00554808	0.0823324	0.0468345	KAT5/CPEB4	2
BP	GO:0018195	peptidyl-arginine modification	1/12	10/18870	0.00634264	0.0823324	0.0468345	KRTCAP2	1
BP	GO:0060346	bone trabecula formation	1/12	10/18870	0.00634264	0.0823324	0.0468345	THBS3	1
BP	GO:0006486	protein glycosylation	2/12	193/18870	0.00642068	0.0823324	0.0468345	KRTCAP2/FUT8	2
BP	GO:0043413	macromolecule glycosylation	2/12	193/18870	0.00642068	0.0823324	0.0468345	KRTCAP2/FUT8	2
BP	GO:0043320	natural killer cell degranulation	1/12	11/18870	0.00697487	0.0823324	0.0468345	UNC13D	1
BP	GO:0051987	positive regulation of attachment of spindle microtubules to kinetochore	1/12	11/18870	0.00697487	0.0823324	0.0468345	KAT5	1
BP	GO:0006282	regulation of DNA repair	2/12	215/18870	0.00791047	0.0823324	0.0468345	KAT5/UBQLN4	2
BP	GO:0070085	glycosylation	2/12	217/18870	0.00805298	0.0823324	0.0468345	KRTCAP2/FUT8	2
BP	GO:0042594	response to starvation	2/12	218/18870	0.00812468	0.0823324	0.0468345	KAT5/CPEB4	2
BP	GO:0001682	tRNA 5'-leader removal	1/12	13/18870	0.00823823	0.0823324	0.0468345	POP5	1
BP	GO:0051918	negative regulation of fibrinolysis	1/12	13/18870	0.00823823	0.0823324	0.0468345	PLAU	1
BP	GO:0061430	bone trabecula morphogenesis	1/12	13/18870	0.00823823	0.0823324	0.0468345	THBS3	1
BP	GO:0090235	regulation of metaphase plate congression	1/12	13/18870	0.00823823	0.0823324	0.0468345	KAT5	1
BP	GO:0010810	regulation of cell-substrate adhesion	2/12	220/18870	0.00826895	0.0823324	0.0468345	PLAU/UNC13D	2
BP	GO:0002467	germinal center formation	1/12	14/18870	0.00886936	0.0823324	0.0468345	UNC13D	1
BP	GO:0010867	positive regulation of triglyceride biosynthetic process	1/12	14/18870	0.00886936	0.0823324	0.0468345	KAT5	1
BP	GO:0007160	cell-matrix adhesion	2/12	239/18870	0.00969719	0.0823324	0.0468345	THBS3/PLAU	2
BP	GO:0006004	fucose metabolic process	1/12	16/18870	0.0101305	0.0823324	0.0468345	FUT8	1
BP	GO:0099116	tRNA 5'-end processing	1/12	16/18870	0.0101305	0.0823324	0.0468345	POP5	1
BP	GO:0045017	glycerolipid biosynthetic process	2/12	250/18870	0.0105712	0.0823324	0.0468345	KAT5/PGAP3	2
BP	GO:0031669	cellular response to nutrient levels	2/12	251/18870	0.0106523	0.0823324	0.0468345	KAT5/CPEB4	2
BP	GO:0006491	N-glycan processing	1/12	17/18870	0.0107605	0.0823324	0.0468345	FUT8	1
BP	GO:0035092	sperm DNA condensation	1/12	17/18870	0.0107605	0.0823324	0.0468345	KAT5	1
BP	GO:0036065	fucosylation	1/12	17/18870	0.0107605	0.0823324	0.0468345	FUT8	1
BP	GO:1901096	regulation of autophagosome maturation	1/12	17/18870	0.0107605	0.0823324	0.0468345	UBQLN4	1
BP	GO:1902036	regulation of hematopoietic stem cell differentiation	1/12	17/18870	0.0107605	0.0823324	0.0468345	KAT5	1
BP	GO:0006978	DNA damage response, signal transduction by p53 class mediator resulting in transcription of p21 class mediator	1/12	18/18870	0.0113902	0.0823324	0.0468345	KAT5	1
BP	GO:0010755	regulation of plasminogen activation	1/12	18/18870	0.0113902	0.0823324	0.0468345	PLAU	1
BP	GO:0042753	positive regulation of circadian rhythm	1/12	18/18870	0.0113902	0.0823324	0.0468345	KAT5	1
BP	GO:0051917	regulation of fibrinolysis	1/12	18/18870	0.0113902	0.0823324	0.0468345	PLAU	1
BP	GO:0002544	chronic inflammatory response	1/12	19/18870	0.0120195	0.0823324	0.0468345	UNC13D	1
BP	GO:0042772	DNA damage response, signal transduction resulting in transcription	1/12	19/18870	0.0120195	0.0823324	0.0468345	KAT5	1
BP	GO:0003417	growth plate cartilage development	1/12	20/18870	0.0126484	0.0823324	0.0468345	THBS3	1
BP	GO:0140861	DNA repair-dependent chromatin remodeling	1/12	20/18870	0.0126484	0.0823324	0.0468345	KAT5	1
BP	GO:0031668	cellular response to extracellular stimulus	2/12	281/18870	0.0132159	0.0823324	0.0468345	KAT5/CPEB4	2
BP	GO:0034471	ncRNA 5'-end processing	1/12	21/18870	0.0132769	0.0823324	0.0468345	POP5	1
BP	GO:0051315	attachment of mitotic spindle microtubules to kinetochore	1/12	21/18870	0.0132769	0.0823324	0.0468345	KAT5	1
BP	GO:0051988	regulation of attachment of spindle microtubules to kinetochore	1/12	21/18870	0.0132769	0.0823324	0.0468345	KAT5	1
BP	GO:0000966	RNA 5'-end processing	1/12	22/18870	0.0139051	0.0823324	0.0468345	POP5	1
BP	GO:0010866	regulation of triglyceride biosynthetic process	1/12	22/18870	0.0139051	0.0823324	0.0468345	KAT5	1
BP	GO:0090208	positive regulation of triglyceride metabolic process	1/12	22/18870	0.0139051	0.0823324	0.0468345	KAT5	1
BP	GO:0018230	peptidyl-L-cysteine S-palmitoylation	1/12	23/18870	0.0145329	0.0823324	0.0468345	ZDHHC24	1
BP	GO:0018231	peptidyl-S-diacylglycerol-L-cysteine biosynthetic process from peptidyl-cysteine	1/12	23/18870	0.0145329	0.0823324	0.0468345	ZDHHC24	1
BP	GO:0045591	positive regulation of regulatory T cell differentiation	1/12	23/18870	0.0145329	0.0823324	0.0468345	KAT5	1
BP	GO:0009101	glycoprotein biosynthetic process	2/12	299/18870	0.0148718	0.0823324	0.0468345	KRTCAP2/FUT8	2
BP	GO:0018279	protein N-linked glycosylation via asparagine	1/12	24/18870	0.0151604	0.0823324	0.0468345	FUT8	1
BP	GO:0035235	ionotropic glutamate receptor signaling pathway	1/12	24/18870	0.0151604	0.0823324	0.0468345	CPEB4	1
BP	GO:0006302	double-strand break repair	2/12	307/18870	0.0156354	0.0823324	0.0468345	KAT5/UBQLN4	2
BP	GO:1901985	positive regulation of protein acetylation	1/12	25/18870	0.0157875	0.0823324	0.0468345	KAT5	1
BP	GO:0043931	ossification involved in bone maturation	1/12	26/18870	0.0164142	0.0823324	0.0468345	THBS3	1
BP	GO:0060343	trabecula formation	1/12	26/18870	0.0164142	0.0823324	0.0468345	THBS3	1
BP	GO:1900407	regulation of cellular response to oxidative stress	1/12	26/18870	0.0164142	0.0823324	0.0468345	FUT8	1
BP	GO:0036293	response to decreased oxygen levels	2/12	315/18870	0.0164159	0.0823324	0.0468345	CPEB4/PLAU	2
BP	GO:1902105	regulation of leukocyte differentiation	2/12	321/18870	0.0170122	0.0823324	0.0468345	KAT5/PRXL2A	2
BP	GO:0007289	spermatid nucleus differentiation	1/12	27/18870	0.0170406	0.0823324	0.0468345	KAT5	1
BP	GO:0031639	plasminogen activation	1/12	27/18870	0.0170406	0.0823324	0.0468345	PLAU	1
BP	GO:0042730	fibrinolysis	1/12	27/18870	0.0170406	0.0823324	0.0468345	PLAU	1
BP	GO:0051984	positive regulation of chromosome segregation	1/12	27/18870	0.0170406	0.0823324	0.0468345	KAT5	1
BP	GO:0030194	positive regulation of blood coagulation	1/12	28/18870	0.0176665	0.0823324	0.0468345	PLAU	1
BP	GO:0032703	negative regulation of interleukin-2 production	1/12	28/18870	0.0176665	0.0823324	0.0468345	KAT5	1
BP	GO:1900048	positive regulation of hemostasis	1/12	28/18870	0.0176665	0.0823324	0.0468345	PLAU	1
BP	GO:0003416	endochondral bone growth	1/12	29/18870	0.0182922	0.0823324	0.0468345	THBS3	1
BP	GO:0009312	oligosaccharide biosynthetic process	1/12	29/18870	0.0182922	0.0823324	0.0468345	FUT8	1
BP	GO:0070977	bone maturation	1/12	29/18870	0.0182922	0.0823324	0.0468345	THBS3	1
BP	GO:0010955	negative regulation of protein processing	1/12	30/18870	0.0189174	0.0823324	0.0468345	PLAU	1
BP	GO:0043304	regulation of mast cell degranulation	1/12	30/18870	0.0189174	0.0823324	0.0468345	UNC13D	1
BP	GO:0050820	positive regulation of coagulation	1/12	30/18870	0.0189174	0.0823324	0.0468345	PLAU	1
BP	GO:1903318	negative regulation of protein maturation	1/12	30/18870	0.0189174	0.0823324	0.0468345	PLAU	1
BP	GO:0006310	DNA recombination	2/12	340/18870	0.0189615	0.0823324	0.0468345	KAT5/UBQLN4	2
BP	GO:0070482	response to oxygen levels	2/12	343/18870	0.0192777	0.0823324	0.0468345	CPEB4/PLAU	2
BP	GO:0006506	GPI anchor biosynthetic process	1/12	31/18870	0.0195423	0.0823324	0.0468345	PGAP3	1
BP	GO:0071496	cellular response to external stimulus	2/12	346/18870	0.0195962	0.0823324	0.0468345	KAT5/CPEB4	2
BP	GO:0006505	GPI anchor metabolic process	1/12	32/18870	0.0201669	0.0823324	0.0468345	PGAP3	1
BP	GO:0016242	negative regulation of macroautophagy	1/12	32/18870	0.0201669	0.0823324	0.0468345	UBQLN4	1
BP	GO:0018345	protein palmitoylation	1/12	32/18870	0.0201669	0.0823324	0.0468345	ZDHHC24	1
BP	GO:0019082	viral protein processing	1/12	32/18870	0.0201669	0.0823324	0.0468345	FUT8	1
BP	GO:0033006	regulation of mast cell activation involved in immune response	1/12	32/18870	0.0201669	0.0823324	0.0468345	UNC13D	1
BP	GO:0098868	bone growth	1/12	32/18870	0.0201669	0.0823324	0.0468345	THBS3	1
BP	GO:0010506	regulation of autophagy	2/12	355/18870	0.020565	0.0823324	0.0468345	KAT5/UBQLN4	2
BP	GO:0048799	animal organ maturation	1/12	33/18870	0.020791	0.0823324	0.0468345	THBS3	1
BP	GO:1990806	ligand-gated ion channel signaling pathway	1/12	33/18870	0.020791	0.0823324	0.0468345	CPEB4	1
BP	GO:2000765	regulation of cytoplasmic translation	1/12	33/18870	0.020791	0.0823324	0.0468345	CPEB4	1
BP	GO:0002323	natural killer cell activation involved in immune response	1/12	34/18870	0.0214148	0.0830266	0.0472294	UNC13D	1
BP	GO:0060351	cartilage development involved in endochondral bone morphogenesis	1/12	34/18870	0.0214148	0.0830266	0.0472294	THBS3	1
BP	GO:0000132	establishment of mitotic spindle orientation	1/12	35/18870	0.0220383	0.0830266	0.0472294	KAT5	1
BP	GO:0034389	lipid droplet organization	1/12	35/18870	0.0220383	0.0830266	0.0472294	KAT5	1
BP	GO:1902882	regulation of response to oxidative stress	1/12	35/18870	0.0220383	0.0830266	0.0472294	FUT8	1
BP	GO:0009100	glycoprotein metabolic process	2/12	370/18870	0.0222243	0.0830266	0.0472294	KRTCAP2/FUT8	2
BP	GO:0045589	regulation of regulatory T cell differentiation	1/12	36/18870	0.0226613	0.0830673	0.0472526	KAT5	1
BP	GO:0060218	hematopoietic stem cell differentiation	1/12	36/18870	0.0226613	0.0830673	0.0472526	KAT5	1
BP	GO:0009225	nucleotide-sugar metabolic process	1/12	37/18870	0.023284	0.0830673	0.0472526	FUT8	1
BP	GO:0036260	RNA capping	1/12	37/18870	0.023284	0.0830673	0.0472526	POP5	1
BP	GO:1905168	positive regulation of double-strand break repair via homologous recombination	1/12	37/18870	0.023284	0.0830673	0.0472526	KAT5	1
BP	GO:0071392	cellular response to estradiol stimulus	1/12	38/18870	0.0239064	0.0845261	0.0480824	KAT5	1
BP	GO:0046486	glycerolipid metabolic process	2/12	390/18870	0.0245218	0.0859347	0.0488836	KAT5/PGAP3	2
BP	GO:0040001	establishment of mitotic spindle localization	1/12	40/18870	0.02515	0.0866034	0.049264	KAT5	1
BP	GO:1901532	regulation of hematopoietic progenitor cell differentiation	1/12	40/18870	0.02515	0.0866034	0.049264	KAT5	1
BP	GO:0045066	regulatory T cell differentiation	1/12	41/18870	0.0257712	0.0872887	0.0496538	KAT5	1
BP	GO:0051294	establishment of spindle orientation	1/12	42/18870	0.0263921	0.0872887	0.0496538	KAT5	1
BP	GO:1900026	positive regulation of substrate adhesion-dependent cell spreading	1/12	42/18870	0.0263921	0.0872887	0.0496538	UNC13D	1
BP	GO:1901983	regulation of protein acetylation	1/12	42/18870	0.0263921	0.0872887	0.0496538	KAT5	1
BP	GO:0019432	triglyceride biosynthetic process	1/12	43/18870	0.0270126	0.0872887	0.0496538	KAT5	1
BP	GO:0033003	regulation of mast cell activation	1/12	43/18870	0.0270126	0.0872887	0.0496538	UNC13D	1
BP	GO:0045663	positive regulation of myoblast differentiation	1/12	43/18870	0.0270126	0.0872887	0.0496538	KAT5	1
BP	GO:0019320	hexose catabolic process	1/12	44/18870	0.0276328	0.0872887	0.0496538	FUT8	1
BP	GO:0090207	regulation of triglyceride metabolic process	1/12	44/18870	0.0276328	0.0872887	0.0496538	KAT5	1
BP	GO:1903307	positive regulation of regulated secretory pathway	1/12	44/18870	0.0276328	0.0872887	0.0496538	UNC13D	1
BP	GO:1903706	regulation of hemopoiesis	2/12	417/18870	0.0277737	0.0872887	0.0496538	KAT5/PRXL2A	2
BP	GO:0018198	peptidyl-cysteine modification	1/12	45/18870	0.0282526	0.0880947	0.0501124	ZDHHC24	1
BP	GO:0043300	regulation of leukocyte degranulation	1/12	47/18870	0.0294911	0.0905309	0.0514982	UNC13D	1
BP	GO:0061383	trabecula morphogenesis	1/12	47/18870	0.0294911	0.0905309	0.0514982	THBS3	1
BP	GO:0030195	negative regulation of blood coagulation	1/12	48/18870	0.0301098	0.0914915	0.0520446	PLAU	1
BP	GO:0008608	attachment of spindle microtubules to kinetochore	1/12	49/18870	0.0307282	0.0914915	0.0520446	KAT5	1
BP	GO:0033628	regulation of cell adhesion mediated by integrin	1/12	49/18870	0.0307282	0.0914915	0.0520446	PLAU	1
BP	GO:1900047	negative regulation of hemostasis	1/12	49/18870	0.0307282	0.0914915	0.0520446	PLAU	1
BP	GO:0007215	glutamate receptor signaling pathway	1/12	50/18870	0.0313462	0.092635	0.0526951	CPEB4	1
BP	GO:0046460	neutral lipid biosynthetic process	1/12	51/18870	0.0319638	0.0930711	0.0529432	KAT5	1
BP	GO:0046463	acylglycerol biosynthetic process	1/12	51/18870	0.0319638	0.0930711	0.0529432	KAT5	1
BP	GO:0046365	monosaccharide catabolic process	1/12	52/18870	0.0325811	0.0934936	0.0531835	FUT8	1
BP	GO:0050819	negative regulation of coagulation	1/12	52/18870	0.0325811	0.0934936	0.0531835	PLAU	1
BP	GO:0043161	proteasome-mediated ubiquitin-dependent protein catabolic process	2/12	458/18870	0.0330301	0.0941002	0.0535285	KAT5/UBQLN4	2
BP	GO:0010761	fibroblast migration	1/12	54/18870	0.0338146	0.0942998	0.0536421	FUT8	1
BP	GO:0033047	regulation of mitotic sister chromatid segregation	1/12	54/18870	0.0338146	0.0942998	0.0536421	KAT5	1
BP	GO:0043303	mast cell degranulation	1/12	54/18870	0.0338146	0.0942998	0.0536421	UNC13D	1
BP	GO:0051656	establishment of organelle localization	2/12	469/18870	0.0345035	0.0955483	0.0543523	KAT5/UNC13D	2
BP	GO:0002279	mast cell activation involved in immune response	1/12	56/18870	0.0350466	0.0960692	0.0546486	UNC13D	1
BP	GO:0002448	mast cell mediated immunity	1/12	57/18870	0.035662	0.0960692	0.0546486	UNC13D	1
BP	GO:0007080	mitotic metaphase chromosome alignment	1/12	57/18870	0.035662	0.0960692	0.0546486	KAT5	1
BP	GO:0051293	establishment of spindle localization	1/12	57/18870	0.035662	0.0960692	0.0546486	KAT5	1
BP	GO:0045785	positive regulation of cell adhesion	2/12	482/18870	0.0362784	0.0967496	0.0550357	KAT5/UNC13D	2
BP	GO:0002886	regulation of myeloid leukocyte mediated immunity	1/12	59/18870	0.0368919	0.0967496	0.0550357	UNC13D	1
BP	GO:0031638	zymogen activation	1/12	59/18870	0.0368919	0.0967496	0.0550357	PLAU	1
BP	GO:0097352	autophagosome maturation	1/12	59/18870	0.0368919	0.0967496	0.0550357	UBQLN4	1
BP	GO:0031667	response to nutrient levels	2/12	495/18870	0.038089	0.0973846	0.0553969	KAT5/CPEB4	2
BP	GO:0060350	endochondral bone morphogenesis	1/12	61/18870	0.0381203	0.0973846	0.0553969	THBS3	1
BP	GO:1900024	regulation of substrate adhesion-dependent cell spreading	1/12	61/18870	0.0381203	0.0973846	0.0553969	UNC13D	1
BP	GO:0022411	cellular component disassembly	2/12	497/18870	0.0383706	0.0973846	0.0553969	KAT5/UBQLN4	2
BP	GO:0051653	spindle localization	1/12	62/18870	0.038734	0.0973846	0.0553969	KAT5	1
BP	GO:0090303	positive regulation of wound healing	1/12	62/18870	0.038734	0.0973846	0.0553969	PLAU	1
BP	GO:0002931	response to ischemia	1/12	63/18870	0.0393473	0.0973846	0.0553969	CPEB4	1
BP	GO:0032623	interleukin-2 production	1/12	63/18870	0.0393473	0.0973846	0.0553969	KAT5	1
BP	GO:0032663	regulation of interleukin-2 production	1/12	63/18870	0.0393473	0.0973846	0.0553969	KAT5	1
BP	GO:0070613	regulation of protein processing	1/12	67/18870	0.041797	0.102805	0.0584802	PLAU	1
BP	GO:0018394	peptidyl-lysine acetylation	1/12	68/18870	0.0424085	0.103029	0.0586078	KAT5	1
BP	GO:0030193	regulation of blood coagulation	1/12	68/18870	0.0424085	0.103029	0.0586078	PLAU	1
BP	GO:0045576	mast cell activation	1/12	69/18870	0.0430197	0.103247	0.0587318	UNC13D	1
BP	GO:0045670	regulation of osteoclast differentiation	1/12	69/18870	0.0430197	0.103247	0.0587318	PRXL2A	1
BP	GO:0009311	oligosaccharide metabolic process	1/12	70/18870	0.0436305	0.103459	0.0588523	FUT8	1
BP	GO:1900046	regulation of hemostasis	1/12	70/18870	0.0436305	0.103459	0.0588523	PLAU	1
BP	GO:0045911	positive regulation of DNA recombination	1/12	71/18870	0.0442409	0.103462	0.0588542	KAT5	1
BP	GO:1903317	regulation of protein maturation	1/12	71/18870	0.0442409	0.103462	0.0588542	PLAU	1
BP	GO:0009247	glycolipid biosynthetic process	1/12	73/18870	0.0454607	0.103462	0.0588542	PGAP3	1
BP	GO:0030330	DNA damage response, signal transduction by p53 class mediator	1/12	73/18870	0.0454607	0.103462	0.0588542	KAT5	1
BP	GO:0043112	receptor metabolic process	1/12	73/18870	0.0454607	0.103462	0.0588542	FUT8	1
BP	GO:0045661	regulation of myoblast differentiation	1/12	73/18870	0.0454607	0.103462	0.0588542	KAT5	1
BP	GO:0050818	regulation of coagulation	1/12	73/18870	0.0454607	0.103462	0.0588542	PLAU	1
BP	GO:0007585	respiratory gaseous exchange by respiratory system	1/12	74/18870	0.0460701	0.10425	0.0593023	FUT8	1
BP	GO:0061045	negative regulation of wound healing	1/12	75/18870	0.0466791	0.105028	0.0597448	PLAU	1
BP	GO:0042267	natural killer cell mediated cytotoxicity	1/12	76/18870	0.0472878	0.105796	0.0601819	UNC13D	1
BP	GO:1903036	positive regulation of response to wounding	1/12	77/18870	0.0478961	0.106555	0.0606137	PLAU	1
BP	GO:0045921	positive regulation of exocytosis	1/12	78/18870	0.0485041	0.106709	0.060701	UNC13D	1
BP	GO:2000736	regulation of stem cell differentiation	1/12	78/18870	0.0485041	0.106709	0.060701	KAT5	1
BP	GO:0002228	natural killer cell mediated immunity	1/12	79/18870	0.0491117	0.107449	0.0611218	UNC13D	1
BP	GO:0043242	negative regulation of protein-containing complex disassembly	1/12	80/18870	0.0497189	0.10818	0.0615376	UBQLN4	1
CC	GO:0090734	site of DNA damage	2/12	117/19886	0.00217957	0.0639756	0.0469627	KAT5/UBQLN4	2
CC	GO:0000172	ribonuclease MRP complex	1/12	10/19886	0.00601939	0.0639756	0.0469627	POP5	1
CC	GO:0030681	multimeric ribonuclease P complex	1/12	10/19886	0.00601939	0.0639756	0.0469627	POP5	1
CC	GO:1904090	peptidase inhibitor complex	1/12	11/19886	0.0066195	0.0639756	0.0469627	PLAU	1
CC	GO:1905370	serine-type endopeptidase complex	1/12	11/19886	0.0066195	0.0639756	0.0469627	PLAU	1
CC	GO:1990124	messenger ribonucleoprotein complex	1/12	12/19886	0.00721928	0.0639756	0.0469627	CPEB4	1
CC	GO:0000812	Swr1 complex	1/12	13/19886	0.00781873	0.0639756	0.0469627	KAT5	1
CC	GO:1905286	serine-type peptidase complex	1/12	13/19886	0.00781873	0.0639756	0.0469627	PLAU	1
CC	GO:0008250	oligosaccharyltransferase complex	1/12	14/19886	0.00841784	0.0639756	0.0469627	KRTCAP2	1
CC	GO:0030677	ribonuclease P complex	1/12	14/19886	0.00841784	0.0639756	0.0469627	POP5	1
CC	GO:0098637	protein complex involved in cell-matrix adhesion	1/12	17/19886	0.0102132	0.0705639	0.0517989	PLAU	1
CC	GO:0097346	INO80-type complex	1/12	26/19886	0.0155814	0.0939976	0.069001	KAT5	1
CC	GO:0005732	sno(s)RNA-containing ribonucleoprotein complex	1/12	29/19886	0.0173648	0.0939976	0.069001	POP5	1
CC	GO:0035267	NuA4 histone acetyltransferase complex	1/12	31/19886	0.0185522	0.0939976	0.069001	KAT5	1
CC	GO:0043189	H4/H2A histone acetyltransferase complex	1/12	31/19886	0.0185522	0.0939976	0.069001	KAT5	1
CC	GO:1902555	endoribonuclease complex	1/12	35/19886	0.0209229	0.0983285	0.0721802	POP5	1
CC	GO:0097431	mitotic spindle pole	1/12	38/19886	0.0226974	0.0983285	0.0721802	KAT5	1
CC	GO:1905348	endonuclease complex	1/12	39/19886	0.0232883	0.0983285	0.0721802	POP5	1
CC	GO:1902562	H4 histone acetyltransferase complex	1/12	45/19886	0.0268267	0.107307	0.0787709	KAT5	1
CC	GO:0098636	protein complex involved in cell adhesion	1/12	57/19886	0.0338682	0.128699	0.0944744	PLAU	1
CC	GO:0070821	tertiary granule membrane	1/12	73/19886	0.0431842	0.144889	0.106359	PLAU	1
CC	GO:0000118	histone deacetylase complex	1/12	82/19886	0.0483882	0.144889	0.106359	KAT5	1
CC	GO:1905369	endopeptidase complex	1/12	84/19886	0.0495411	0.144889	0.106359	PLAU	1
MF	GO:0033204	ribonuclease P RNA binding	1/12	10/18496	0.00647055	0.0782464	0.0497296	POP5	1
MF	GO:0036435	K48-linked polyubiquitin modification-dependent protein binding	1/12	10/18496	0.00647055	0.0782464	0.0497296	UBQLN4	1
MF	GO:0004526	ribonuclease P activity	1/12	12/18496	0.00776005	0.0782464	0.0497296	POP5	1
MF	GO:0008417	fucosyltransferase activity	1/12	13/18496	0.00840422	0.0782464	0.0497296	FUT8	1
MF	GO:0016747	acyltransferase activity, transferring groups other than amino-acyl groups	2/12	225/18496	0.00897314	0.0782464	0.0497296	KAT5/ZDHHC24	2
MF	GO:0000900	mRNA regulatory element binding translation repressor activity	1/12	16/18496	0.0103344	0.0782464	0.0497296	CPEB4	1
MF	GO:0004549	tRNA-specific ribonuclease activity	1/12	16/18496	0.0103344	0.0782464	0.0497296	POP5	1
MF	GO:0010485	histone H4 acetyltransferase activity	1/12	22/18496	0.0141845	0.0806739	0.0512724	KAT5	1
MF	GO:0140103	catalytic activity, acting on a glycoprotein	1/12	23/18496	0.0148249	0.0806739	0.0512724	FUT8	1
MF	GO:0019706	protein-cysteine S-palmitoyltransferase activity	1/12	26/18496	0.0167436	0.0806739	0.0512724	ZDHHC24	1
MF	GO:0019707	protein-cysteine S-acyltransferase activity	1/12	26/18496	0.0167436	0.0806739	0.0512724	ZDHHC24	1
MF	GO:0016417	S-acyltransferase activity	1/12	30/18496	0.0192967	0.0852269	0.0541661	ZDHHC24	1
MF	GO:0016891	RNA endonuclease activity, producing 5'-phosphomonoesters	1/12	34/18496	0.0218436	0.0890547	0.0565988	POP5	1
MF	GO:0016409	palmitoyltransferase activity	1/12	37/18496	0.0237498	0.08991	0.0571424	ZDHHC24	1
MF	GO:0004402	histone acetyltransferase activity	1/12	43/18496	0.027552	0.0912661	0.0580043	KAT5	1
MF	GO:0016893	endonuclease activity, active with either ribo- or deoxyribonucleic acids and producing 5'-phosphomonoesters	1/12	43/18496	0.027552	0.0912661	0.0580043	POP5	1
MF	GO:0061733	peptide-lysine-N-acetyltransferase activity	1/12	47/18496	0.0300793	0.0937767	0.0595999	KAT5	1
MF	GO:0034212	peptide N-acetyltransferase activity	1/12	52/18496	0.0332299	0.0978437	0.0621847	KAT5	1
MF	GO:0031593	polyubiquitin modification-dependent protein binding	1/12	57/18496	0.0363712	0.101456	0.0644808	UBQLN4	1
MF	GO:0008080	N-acetyltransferase activity	1/12	68/18496	0.043249	0.11461	0.0728404	KAT5	1
MF	GO:0004521	RNA endonuclease activity	1/12	74/18496	0.0469816	0.118572	0.0753589	POP5	1

## Sheet: KEGG
Supplementary Table S2. KEGG enrichment analysis of genes significantly associated with Gout
category	subcategory	ID	Description	GeneRatio	BgRatio	pvalue	p.adjust	qvalue	geneID	Count
Human Diseases	Cancer: overview	hsa05202	Transcriptional misregulation in cancer	2/7	193/8753	0.00944275	0.133757	0.111464	PLAU/FUT8	2
Metabolism	Glycan biosynthesis and metabolism	hsa00533	Glycosaminoglycan biosynthesis - keratan sulfate	1/7	14/8753	0.0111464	0.133757	0.111464	FUT8	1
Metabolism	Glycan biosynthesis and metabolism	hsa00513	Various types of N-glycan biosynthesis	1/7	42/8753	0.03312	0.192487	0.160406	FUT8	1
Human Diseases	Infectious disease: parasitic	hsa05144	Malaria	1/7	50/8753	0.0393208	0.192487	0.160406	THBS3	1
Metabolism	Glycan biosynthesis and metabolism	hsa00510	N-Glycan biosynthesis	1/7	53/8753	0.0416373	0.192487	0.160406	FUT8	1
